# Supplementary material for: ﻿Amanoacondorensis (Phyllanthaceae), a new shrubby species from the Cordillera del Condor in southern Ecuador
Source: PhytoKeys. 2023 Jun 2;227:89–97. doi: 10.3897/phytokeys.227.104703 (PMC10257137; doi:10.3897/phytokeys.227.104703)
Supplement: XML Treatment for Amanoa condorensis [file phytokeys.227.104703-treatment1.xml]

<!DOCTYPE tp:taxon-treatment
  PUBLIC "-//TaxonX//DTD Taxonomic Treatment Publishing DTD v0 20100105//EN" "tax-treatment-NSO.dtd">
<tp:taxon-treatment xmlns:tp="http://www.plazi.org/taxpub"><tp:treatment-meta><kwd-group><label>Taxon classification</label><kwd>
              <named-content content-type="kingdom">Plantae</named-content>
            </kwd><kwd>
              <named-content content-type="order">Malpighiales</named-content>
            </kwd><kwd>
              <named-content content-type="family">Phyllanthaceae</named-content>
            </kwd></kwd-group><mixed-citation publication-type="journal"><person-group><name><surname>Clark</surname><given-names>John L.</given-names></name><name><surname>Neill</surname><given-names>David A.</given-names></name></person-group><article-title>﻿<italic><tp:taxon-name><tp:taxon-name-part taxon-name-part-type="genus" reg="Amanoa">Amanoa</tp:taxon-name-part><tp:taxon-name-part taxon-name-part-type="species" reg="condorensis">condorensis</tp:taxon-name-part></tp:taxon-name></italic> (<tp:taxon-name><tp:taxon-name-part taxon-name-part-type="family">Phyllanthaceae</tp:taxon-name-part></tp:taxon-name>), a new shrubby species from the Cordillera del Condor in southern Ecuador</article-title><source>PhytoKeys</source><day>02</day><month>06</month><year>2023</year><volume>227</volume><fpage>89</fpage><lpage>97</lpage><pub-id pub-id-type="doi">10.3897/phytokeys.227.104703</pub-id></mixed-citation></tp:treatment-meta><tp:nomenclature><label>﻿</label><tp:taxon-name>
            <object-id xmlns:xlink="http://www.w3.org/1999/xlink" content-type="arpha" xlink:type="simple">62ECEB17-CDCC-53FE-ABEC-C5903A3C8613</object-id>
            <tp:taxon-name-part taxon-name-part-type="genus" reg="Amanoa">Amanoa</tp:taxon-name-part>
            <tp:taxon-name-part taxon-name-part-type="species" reg="condorensis">condorensis</tp:taxon-name-part>
            <object-id xmlns:xlink="http://www.w3.org/1999/xlink" content-type="ipni" xlink:type="simple">urn:lsid:ipni.org:names:77320398-1</object-id>
          </tp:taxon-name><tp:taxon-authority>J.L.Clark &amp; D.A.Neill</tp:taxon-authority><tp:taxon-status xmlns:xlink="http://www.w3.org/1999/xlink" xlink:type="simple">sp. nov.</tp:taxon-status><xref ref-type="fig" rid="F1">Figs 1</xref><xref ref-type="fig" rid="F2">, 2</xref></tp:nomenclature><tp:treatment-sec sec-type="diagnosis" id="SECID0EQJAC"><title>Diagnosis.</title><p>Amongst the Neotropical species of <italic><tp:taxon-name><tp:taxon-name-part taxon-name-part-type="genus" reg="Amanoa">Amanoa</tp:taxon-name-part></tp:taxon-name></italic>, <italic><tp:taxon-name><tp:taxon-name-part taxon-name-part-type="genus" reg="Amanoa">A.</tp:taxon-name-part><tp:taxon-name-part taxon-name-part-type="species" reg="condorensis">condorensis</tp:taxon-name-part></tp:taxon-name></italic> shares with <italic><tp:taxon-name><tp:taxon-name-part taxon-name-part-type="genus" reg="Amanoa">A.</tp:taxon-name-part><tp:taxon-name-part taxon-name-part-type="species" reg="almerindae">almerindae</tp:taxon-name-part></tp:taxon-name></italic> Leal. and <italic><tp:taxon-name><tp:taxon-name-part taxon-name-part-type="genus" reg="Amanoa">A.</tp:taxon-name-part><tp:taxon-name-part taxon-name-part-type="species" reg="caribaea">caribaea</tp:taxon-name-part></tp:taxon-name></italic> Krug &amp; Urb. the presence of an androphore, formed from the fusion of the basal filaments. Differs from <italic><tp:taxon-name><tp:taxon-name-part taxon-name-part-type="genus" reg="Amanoa">Amanoa</tp:taxon-name-part><tp:taxon-name-part taxon-name-part-type="species" reg="almerindae">almerindae</tp:taxon-name-part></tp:taxon-name></italic> by the densely pubescent and more widely-spaced flowers along an inflorescence axis 5.5–11 cm long in <italic><tp:taxon-name><tp:taxon-name-part taxon-name-part-type="genus" reg="Amanoa">A.</tp:taxon-name-part><tp:taxon-name-part taxon-name-part-type="species" reg="almerindae">almerindae</tp:taxon-name-part></tp:taxon-name></italic> vs. nearly glabrous inflorescence axis to 4.5 cm long in <italic><tp:taxon-name><tp:taxon-name-part taxon-name-part-type="genus" reg="Amanoa">A.</tp:taxon-name-part><tp:taxon-name-part taxon-name-part-type="species" reg="condorensis">condorensis.</tp:taxon-name-part></tp:taxon-name></italic> Differs from <italic><tp:taxon-name><tp:taxon-name-part taxon-name-part-type="genus" reg="Amanoa">A.</tp:taxon-name-part><tp:taxon-name-part taxon-name-part-type="species" reg="caribaea">caribaea</tp:taxon-name-part></tp:taxon-name></italic> by the presence of inflorescences in an elongate erect raceme appearing congested throughout vs. inflorescences in elongate erect spikes with evenly-spaced fascicles (i.e. not congested throughout) in <italic><tp:taxon-name><tp:taxon-name-part taxon-name-part-type="genus" reg="Amanoa">A.</tp:taxon-name-part><tp:taxon-name-part taxon-name-part-type="species" reg="caribaea">caribaea</tp:taxon-name-part></tp:taxon-name></italic>.</p></tp:treatment-sec><tp:treatment-sec sec-type="material" id="SECID0EVMAC"><title>Type.</title><p><bold>Ecuador. Zamora-Chinchipe</bold>: Nangaritza Cantón, Cordillera del Cóndor, trail west of Cabañas Yankuam in conservation area that is owned/operated by <abbrev xmlns:xlink="http://www.w3.org/1999/xlink" xlink:title="Asociación de Trabajadores Autónomos San Miguel de las Orquídeas" id="ABBRID0E4MAC" xlink:type="simple">ATASMO</abbrev> (Asociación de Trabajadores Autónomos San Miguel de las Orquídeas). Forested tepui (sandstone plateau). Summit ridge and sandstone cliff face. Low scrub and elfin forest, canopy mostly 2–3 m tall, occasional emergent trees to 5 m, <named-content xmlns:xlink="http://www.w3.org/1999/xlink" content-type="dwc:verbatimCoordinates" xlink:type="simple"><named-content content-type="geo-json" specific-use="{&#34;type&#34;:&#34;Point&#34;,&#34;coordinates&#34;:[-78.691139,-4.263194]}" id="NCID0EENAC" xlink:type="simple">4°15'47.5"S, 78°41'28.1"W</named-content></named-content>, 1840 m elev., 10 Mar 2017, <italic>J.L. Clark, J.A. Mayr &amp; D.A. Neill 15257</italic> (holotype: <named-content xmlns:xlink="http://www.w3.org/1999/xlink" content-type="dwc:institutional_code" xlink:title="Universidad Estatal Amazónica" xlink:href="http://grbio.org/institution/universidad-estatal-amaz%C3%B3nica" xlink:type="simple">ECUAMZ</named-content> [08582]; isotypes: <named-content xmlns:xlink="http://www.w3.org/1999/xlink" content-type="dwc:institutional_code" xlink:title="Marie Selby Botanical Gardens" xlink:href="http://grbio.org/institution/marie-selby-botanical-gardens" xlink:type="simple">SEL</named-content> [120063], <named-content xmlns:xlink="http://www.w3.org/1999/xlink" content-type="dwc:institutional_code" xlink:title="Smithsonian Institution’s National Museum of Natural History" xlink:href="http://grbio.org/institution/smithsonian-institution-department-botany" xlink:type="simple">US</named-content>).</p></tp:treatment-sec><tp:treatment-sec sec-type="description" id="SECID0EZNAC"><title>Description.</title><p>Tree, 4 m tall. <bold><italic>Leaves</italic></bold> 1.2–2.5 × 3–4.5 cm, oblong to ovate, coriaceous, glabrous, secondary venation suppressed adaxially when live and becoming prominent when dry, abaxial secondary venation prominent when live and dry, sparsely pubescent on abaxial and adaxial surface, blade flat, base narrowly cuneate to acute, apex acute; petiole 4–8 mm long, slender, black, rugose, sparsely pilose, sometimes appearing sessile from the intrapetiolar stipule; stipules conspicuous, to 0.5 mm long, triangular and glabrous. <bold><italic>Inflorescence</italic></bold> terminal or lateral, to 4.5 cm long, in congested erect elongate raceme-like inflorescences derived from reduced cymules, the primary inflorescence branch dark black, nearly glabrous to sparsely pubescent with short curved trichomes of 3–5 cells, each flower or pair of flowers subtended by a prominent brown triangular bracteole, 2–3 mm long and glabrous. <bold><italic>Staminate flowers</italic></bold> actinomorphic, 5-merous, 6.5–7.5 mm in diam. during anthesis, on short pedicels and appearing sessile; sepals 3.0–3.5 × 1.5–2.0 mm, broadly ovate, glabrous, white; petals ca. 1 × 1.5 mm, reniform, margins entire, glabrous; androecium surrounded by a prominent hypogynous extra-staminal disc, stamens fused at base, forming a short androphore, filaments 1.5–2 mm long, anthers 1–2 mm long, dehiscing longitudinally; pistillode ca. 2.5 mm long with trilobed apex, mature gynoecium or pistillate flowers not observed. Fruits not observed.</p></tp:treatment-sec><tp:treatment-sec sec-type="phenology" id="SECID0EIOAC"><title>Phenology.</title><p>Mature male flowers were observed in March.</p></tp:treatment-sec><tp:treatment-sec sec-type="etymology" id="SECID0ENOAC"><title>Etymology.</title><p>The specific epithet is derived from the Cordillera del Cóndor mountain range in southern Ecuador where this species is presumably endemic.</p></tp:treatment-sec><tp:treatment-sec sec-type="distribution" id="SECID0ESOAC"><title>Distribution and associated vegetation.</title><p><italic><tp:taxon-name><tp:taxon-name-part taxon-name-part-type="genus" reg="Amanoa">Amanoa</tp:taxon-name-part><tp:taxon-name-part taxon-name-part-type="species" reg="condorensis">condorensis</tp:taxon-name-part></tp:taxon-name></italic> is only known from the type collection. It is presumed endemic to the Cordillera del Condór from where it was collected during a collaborative field course in 2017 with the Lawrenceville School (Lawrenceville, NJ, USA) and the Universidad Estatal Amazónica (Puyo, Ecuador). The type locality is situated at the summit ridge of a sloping plateau (1840 m elevation) west of the upper Nangaritza River, with nutrient-poor soil derived from the Cretaceous Hollín sandstone formation. The vegetation at the site is a low, dense scrub, dominated by shrubs and low trees 3–5 m high. These environments in the Cordillera del Cóndor and other mountain ranges east of the main Andean chain in Ecuador and Peru have been referred to as “Andean tepuis” in recognition of the similarity in vegetation and some phytogeographic connections with the low-nutrient sandstone tepuis of the Guiana Shield Region (<xref ref-type="bibr" rid="B8">Neill et al. 2014</xref>; <xref ref-type="bibr" rid="B7">Neill 2018</xref>). Associated plants at the collection site include the local endemic <italic><tp:taxon-name><tp:taxon-name-part taxon-name-part-type="genus" reg="Blakea">Blakea</tp:taxon-name-part><tp:taxon-name-part taxon-name-part-type="species" reg="nangaritzana">nangaritzana</tp:taxon-name-part></tp:taxon-name></italic> D.Fernández, C.Ulloa &amp; Penneys (<tp:taxon-name><tp:taxon-name-part taxon-name-part-type="family">Melastomataceae</tp:taxon-name-part></tp:taxon-name>) as well as other species that are common in Andean tepui elfin forest vegetation at 1500–2000 m elevation, including <italic><tp:taxon-name><tp:taxon-name-part taxon-name-part-type="genus" reg="Godoya">Godoya</tp:taxon-name-part><tp:taxon-name-part taxon-name-part-type="species" reg="obovata">obovata</tp:taxon-name-part></tp:taxon-name></italic> Ruiz &amp; Pav. (<tp:taxon-name><tp:taxon-name-part taxon-name-part-type="family">Ochnaceae</tp:taxon-name-part></tp:taxon-name>), <italic><tp:taxon-name><tp:taxon-name-part taxon-name-part-type="genus" reg="Ternstroemia">Ternstroemia</tp:taxon-name-part><tp:taxon-name-part taxon-name-part-type="species" reg="circumscissilis">circumscissilis</tp:taxon-name-part></tp:taxon-name></italic> Kobuski (<tp:taxon-name><tp:taxon-name-part taxon-name-part-type="family">Pentaphylacaceae</tp:taxon-name-part></tp:taxon-name>), <italic><tp:taxon-name><tp:taxon-name-part taxon-name-part-type="genus" reg="Macrocarpaea">Macrocarpaea</tp:taxon-name-part><tp:taxon-name-part taxon-name-part-type="species" reg="innarrabilis">innarrabilis</tp:taxon-name-part></tp:taxon-name></italic> J.R.Grant (<tp:taxon-name><tp:taxon-name-part taxon-name-part-type="family">Gentianaceae</tp:taxon-name-part></tp:taxon-name>), <italic><tp:taxon-name><tp:taxon-name-part taxon-name-part-type="genus" reg="Macrocarpaea">M.</tp:taxon-name-part><tp:taxon-name-part taxon-name-part-type="species" reg="ericii">ericii</tp:taxon-name-part></tp:taxon-name></italic> J.R.Grant (<tp:taxon-name><tp:taxon-name-part taxon-name-part-type="family">Gentianaceae</tp:taxon-name-part></tp:taxon-name>), <italic><tp:taxon-name><tp:taxon-name-part taxon-name-part-type="genus" reg="Cybianthus">Cybianthus</tp:taxon-name-part><tp:taxon-name-part taxon-name-part-type="species" reg="magnus">magnus</tp:taxon-name-part></tp:taxon-name></italic> (Mez) Pipoly (<tp:taxon-name><tp:taxon-name-part taxon-name-part-type="family">Primulaceae</tp:taxon-name-part></tp:taxon-name>), <italic><tp:taxon-name><tp:taxon-name-part taxon-name-part-type="genus" reg="Podocarpus">Podocarpus</tp:taxon-name-part><tp:taxon-name-part taxon-name-part-type="species" reg="tepuiensis">tepuiensis</tp:taxon-name-part></tp:taxon-name></italic> J.Buchholz &amp; N.E. Gray (<tp:taxon-name><tp:taxon-name-part taxon-name-part-type="family">Podocarpaceae</tp:taxon-name-part></tp:taxon-name>), <italic><tp:taxon-name><tp:taxon-name-part taxon-name-part-type="genus" reg="Ladenbergia">Ladenbergia</tp:taxon-name-part><tp:taxon-name-part taxon-name-part-type="species" reg="franciscana">franciscana</tp:taxon-name-part></tp:taxon-name></italic> C.M.Taylor (<tp:taxon-name><tp:taxon-name-part taxon-name-part-type="family">Rubiaceae</tp:taxon-name-part></tp:taxon-name>), <italic><tp:taxon-name><tp:taxon-name-part taxon-name-part-type="genus" reg="Pterozonium">Pterozonium</tp:taxon-name-part><tp:taxon-name-part taxon-name-part-type="species" reg="brevifrons">brevifrons</tp:taxon-name-part></tp:taxon-name></italic> (A.C.Sm.) Lellinger (<tp:taxon-name><tp:taxon-name-part taxon-name-part-type="family">Pteridaceae</tp:taxon-name-part></tp:taxon-name>) and <italic><tp:taxon-name><tp:taxon-name-part taxon-name-part-type="genus" reg="Everardia">Everardia</tp:taxon-name-part><tp:taxon-name-part taxon-name-part-type="species" reg="montana">montana</tp:taxon-name-part></tp:taxon-name></italic> Ridl. (<tp:taxon-name><tp:taxon-name-part taxon-name-part-type="family">Cyperaceae</tp:taxon-name-part></tp:taxon-name>).</p></tp:treatment-sec><tp:treatment-sec sec-type="Preliminary assessment of conservation status" id="SECID0EMEAE"><title>Preliminary assessment of conservation status.</title><p>The type locality is located within a community-based protected forest managed by the Asociación de Trabajadores Autónomos San Miguel de las Orquídeas (<abbrev xmlns:xlink="http://www.w3.org/1999/xlink" xlink:title="Asociación de Trabajadores Autónomos San Miguel de las Orquídeas" id="ABBRID0ESEAE" xlink:type="simple">ATASMO</abbrev>) on the remote summit ridge of a sloping Andean tepui at 1840 m elevation, accessible via a 6 km trail from the Cabañas Yankuam (= Yankuam Lodge) located at 890 m elevation on the banks of the Río Nangaritza. Yankuam is a family-owned lodge specializing in bird tours and ecotourism. The Río Nangaritza is at risk from ongoing illegal mining. Many of the areas visited in 2017 (especially along the Río Nangaritza) have been invaded by illegal mining operations. The forest that corresponds to the only known population of <italic><tp:taxon-name><tp:taxon-name-part taxon-name-part-type="genus" reg="Amanoa">Amanoa</tp:taxon-name-part><tp:taxon-name-part taxon-name-part-type="species" reg="condorensis">condorensis</tp:taxon-name-part></tp:taxon-name></italic> is protected by the local community, which was granted this jurisdiction by the Ministry of Environment of Ecuador. Between 2017 and 2019 (three years), annual field courses were run with Cabañas Yankuam and the local community to different sandstone tepuis. <italic><tp:taxon-name><tp:taxon-name-part taxon-name-part-type="genus" reg="Amanoa">Amanoa</tp:taxon-name-part><tp:taxon-name-part taxon-name-part-type="species" reg="condorensis">condorensis</tp:taxon-name-part></tp:taxon-name></italic> was only observed once throughout three consecutive years of field courses. Following the <xref ref-type="bibr" rid="B5">IUCN (2012)</xref> and guidelines of the <xref ref-type="bibr" rid="B6">IUCN Standards and Petitions Committee (2022)</xref>, <italic><tp:taxon-name><tp:taxon-name-part taxon-name-part-type="genus" reg="Amanoa">Amanoa</tp:taxon-name-part><tp:taxon-name-part taxon-name-part-type="species" reg="condorensis">condorensis</tp:taxon-name-part></tp:taxon-name></italic> is categorized as Critically Endangered (<abbrev xmlns:xlink="http://www.w3.org/1999/xlink" xlink:title="Critically Endangered" id="ABBRID0E6FAE" xlink:type="simple">CR</abbrev>), based on the following criteria: B1, B2 ab (all criteria), area of occupancy (<abbrev xmlns:xlink="http://www.w3.org/1999/xlink" xlink:title="area of occupancy" id="ABBRID0EDGAE" xlink:type="simple">AOO</abbrev>) is calculated at 4 km<sup>2</sup> (criterion B2 &lt; 10 km<sup>2</sup>). The species is known only from the type collection; it is hoped that this publication will stimulate more intensive search for additional material near the type locality and on other Andean tepuis in the region, including specimens with pistillate flowers.</p></tp:treatment-sec><tp:treatment-sec sec-type="comments" id="SECID0ELGAE"><title>Comments.</title><p>Most species of <italic><tp:taxon-name><tp:taxon-name-part taxon-name-part-type="genus" reg="Amanoa">Amanoa</tp:taxon-name-part></tp:taxon-name></italic> are canopy to sub-canopy trees in the lowland tropics. The only other species that is known to occur above 1000 m is <italic><tp:taxon-name><tp:taxon-name-part taxon-name-part-type="genus" reg="Amanoa">Amanoa</tp:taxon-name-part><tp:taxon-name-part taxon-name-part-type="species" reg="steyermarkii">steyermarkii</tp:taxon-name-part></tp:taxon-name></italic> Jabl. in the riparian and tepui forests of the Venezuelan Guayana Region at 1500–2100 m elevation (<xref ref-type="bibr" rid="B3">Hayden 1999</xref>). <italic><tp:taxon-name><tp:taxon-name-part taxon-name-part-type="genus" reg="Amanoa">Amanoa</tp:taxon-name-part><tp:taxon-name-part taxon-name-part-type="species" reg="condorensis">condorensis</tp:taxon-name-part></tp:taxon-name></italic> was collected above 1800 m. <italic><tp:taxon-name><tp:taxon-name-part taxon-name-part-type="genus" reg="Amanoa">Amanoa</tp:taxon-name-part><tp:taxon-name-part taxon-name-part-type="species" reg="condorensis">condorensis</tp:taxon-name-part></tp:taxon-name></italic> differs from <italic><tp:taxon-name><tp:taxon-name-part taxon-name-part-type="genus" reg="Amanoa">A.</tp:taxon-name-part><tp:taxon-name-part taxon-name-part-type="species" reg="steyermarkii">steyermarkii</tp:taxon-name-part></tp:taxon-name></italic> by its sessile staminate flowers (vs. pedicellate flowers in <italic><tp:taxon-name><tp:taxon-name-part taxon-name-part-type="genus" reg="Amanoa">A.</tp:taxon-name-part><tp:taxon-name-part taxon-name-part-type="species" reg="steyermarkii">steyermarkii</tp:taxon-name-part></tp:taxon-name></italic>) and its congested inflorescence (vs. the relatively lax inflorescence in <italic><tp:taxon-name><tp:taxon-name-part taxon-name-part-type="genus" reg="Amanoa">A.</tp:taxon-name-part><tp:taxon-name-part taxon-name-part-type="species" reg="steyermarkii">steyermarkii</tp:taxon-name-part></tp:taxon-name></italic>). It also differs in its shrubby habit (vs. trees in <italic><tp:taxon-name><tp:taxon-name-part taxon-name-part-type="genus" reg="Amanoa">A.</tp:taxon-name-part><tp:taxon-name-part taxon-name-part-type="species" reg="steyermarkii">steyermarkii</tp:taxon-name-part></tp:taxon-name></italic>).</p><p><italic><tp:taxon-name><tp:taxon-name-part taxon-name-part-type="genus" reg="Amanoa">Amanoa</tp:taxon-name-part><tp:taxon-name-part taxon-name-part-type="species" reg="condorensis">condorensis</tp:taxon-name-part></tp:taxon-name></italic> differs from most other congeners in its relatively small height of 4 m. Most other <italic><tp:taxon-name><tp:taxon-name-part taxon-name-part-type="genus" reg="Amanoa">Amanoa</tp:taxon-name-part></tp:taxon-name></italic> species are understory to emergent canopy trees above 12 m tall (e.g. <italic><tp:taxon-name><tp:taxon-name-part taxon-name-part-type="genus" reg="Amanoa">A.</tp:taxon-name-part><tp:taxon-name-part taxon-name-part-type="species" reg="guianensis">guianensis</tp:taxon-name-part></tp:taxon-name></italic> Aubl. reaches 35 m tall). It is also distinguished by the relatively small, thick and sclerophyllous leaves, characters that are shared by many plants in different genera that occur in the dense scrub vegetation of the Andean tepuis (<xref ref-type="bibr" rid="B8">Neill et al. 2014</xref>) and that may be an adaptation to the nutrient-poor sandy soils of these habitats. The two other <italic><tp:taxon-name><tp:taxon-name-part taxon-name-part-type="genus" reg="Amanoa">Amanoa</tp:taxon-name-part></tp:taxon-name></italic> species that are recorded as shrubs or small trees include <italic><tp:taxon-name><tp:taxon-name-part taxon-name-part-type="genus" reg="Amanoa">A.</tp:taxon-name-part><tp:taxon-name-part taxon-name-part-type="species" reg="cupatensis">cupatensis</tp:taxon-name-part></tp:taxon-name></italic> Huber and <italic><tp:taxon-name><tp:taxon-name-part taxon-name-part-type="genus" reg="Amanoa">A.</tp:taxon-name-part><tp:taxon-name-part taxon-name-part-type="species" reg="almerindae">almerindae</tp:taxon-name-part></tp:taxon-name></italic>; both species are endemic to the white-sand areas of the Rio Orinoco-Casiquiare lowlands and the adjacent Río Negro lowlands in Amazonas State of Venezuela and Amazonas State of Brazil. <italic><tp:taxon-name><tp:taxon-name-part taxon-name-part-type="genus" reg="Amanoa">Amanoa</tp:taxon-name-part><tp:taxon-name-part taxon-name-part-type="species" reg="cupatensis">cupatensis</tp:taxon-name-part></tp:taxon-name></italic> is a low shrub less than 2 m tall. <italic><tp:taxon-name><tp:taxon-name-part taxon-name-part-type="genus" reg="Amanoa">Amanoa</tp:taxon-name-part><tp:taxon-name-part taxon-name-part-type="species" reg="condorensis">condorensis</tp:taxon-name-part></tp:taxon-name></italic> differs from <italic><tp:taxon-name><tp:taxon-name-part taxon-name-part-type="genus" reg="Amanoa">A.</tp:taxon-name-part><tp:taxon-name-part taxon-name-part-type="species" reg="cupatensis">cupatensis</tp:taxon-name-part></tp:taxon-name></italic> by the presence of an acute leaf apex (vs. rounded to emarginate leaf apex in <italic><tp:taxon-name><tp:taxon-name-part taxon-name-part-type="genus" reg="Amanoa">A.</tp:taxon-name-part><tp:taxon-name-part taxon-name-part-type="species" reg="cupatensis">cupatensis</tp:taxon-name-part></tp:taxon-name></italic>).</p><p><italic><tp:taxon-name><tp:taxon-name-part taxon-name-part-type="genus" reg="Amanoa">Amanoa</tp:taxon-name-part><tp:taxon-name-part taxon-name-part-type="species" reg="condorensis">condorensis</tp:taxon-name-part></tp:taxon-name></italic> shares the following characters with other congeners: an extra-staminal disc (Fig. <xref ref-type="fig" rid="F1">1</xref>), intrapetiolar stipules, and a showy perianth represented by conspicuous sepals and inconspicuous petals (Fig. <xref ref-type="fig" rid="F1">1</xref>). The petals are only apparent with a 10× hand lens or higher magnification (Fig. <xref ref-type="fig" rid="F1">1A</xref>). The intrapetiolar stipules in <italic><tp:taxon-name><tp:taxon-name-part taxon-name-part-type="genus" reg="Amanoa">A.</tp:taxon-name-part><tp:taxon-name-part taxon-name-part-type="species" reg="condorensis">condorensis</tp:taxon-name-part></tp:taxon-name></italic> are conspicuous on herbarium specimens and in the field.</p><fig id="F1" position="float" orientation="portrait"><object-id xmlns:xlink="http://www.w3.org/1999/xlink" content-type="doi" xlink:type="simple">10.3897/phytokeys.227.104703.figure1</object-id><object-id xmlns:xlink="http://www.w3.org/1999/xlink" content-type="arpha" xlink:type="simple">B5BB09A8-CA7B-51AB-BCCE-127B15229902</object-id><label>Figure 1.</label><caption><p><italic><tp:taxon-name><tp:taxon-name-part taxon-name-part-type="genus" reg="Amanoa">Amanoa</tp:taxon-name-part><tp:taxon-name-part taxon-name-part-type="species" reg="condorensis">condorensis</tp:taxon-name-part></tp:taxon-name></italic> J.L.Clark &amp; D.A.Neill <bold>A–C</bold> mature staminate flower featuring prominent sepals, reduced petals, extra-staminal disc and androphore <bold>D</bold> shoot featuring two-ranked foliage and congested inflorescences. (<bold>A–D</bold><italic>J.L. Clark</italic>, <italic>D.A. Neill &amp; J. Mayr 15257</italic>). Photos by John L. Clark.</p></caption><graphic xmlns:xlink="http://www.w3.org/1999/xlink" xlink:href="phytokeys-227-089_article-104703__-g001.jpg" position="float" orientation="portrait" xlink:type="simple" id="oo_858083.jpg"><uri content-type="original_file" xlink:type="simple">https://binary.pensoft.net/fig/858083</uri></graphic></fig><fig id="F2" position="float" orientation="portrait"><object-id xmlns:xlink="http://www.w3.org/1999/xlink" content-type="doi" xlink:type="simple">10.3897/phytokeys.227.104703.figure2</object-id><object-id xmlns:xlink="http://www.w3.org/1999/xlink" content-type="arpha" xlink:type="simple">A76F60DD-D213-5FD3-B14A-200AA057E651</object-id><label>Figure 2.</label><caption><p>Holotype (<named-content xmlns:xlink="http://www.w3.org/1999/xlink" content-type="dwc:institutional_code" xlink:title="Universidad Estatal Amazónica" xlink:href="http://grbio.org/institution/universidad-estatal-amaz%C3%B3nica" xlink:type="simple">ECUAMZ</named-content>) of <italic><tp:taxon-name><tp:taxon-name-part taxon-name-part-type="genus" reg="Amanoa">Amanoa</tp:taxon-name-part><tp:taxon-name-part taxon-name-part-type="species" reg="condorensis">condorensis</tp:taxon-name-part></tp:taxon-name></italic> J.L.Clark &amp; D.A.Neill.</p></caption><graphic xmlns:xlink="http://www.w3.org/1999/xlink" xlink:href="phytokeys-227-089_article-104703__-g002.jpg" position="float" orientation="portrait" xlink:type="simple" id="oo_858084.jpg"><uri content-type="original_file" xlink:type="simple">https://binary.pensoft.net/fig/858084</uri></graphic></fig><p><italic><tp:taxon-name><tp:taxon-name-part taxon-name-part-type="genus" reg="Amanoa">Amanoa</tp:taxon-name-part><tp:taxon-name-part taxon-name-part-type="species" reg="condorensis">condorensis</tp:taxon-name-part></tp:taxon-name></italic> has an androphore, a structure formed by the basal fusion of the filaments (Fig. <xref ref-type="fig" rid="F1">1C</xref>), a character that is only reported for two additional species: <italic><tp:taxon-name><tp:taxon-name-part taxon-name-part-type="genus" reg="Amanoa">A.</tp:taxon-name-part><tp:taxon-name-part taxon-name-part-type="species" reg="almerindae">almerindae</tp:taxon-name-part></tp:taxon-name></italic> and <italic><tp:taxon-name><tp:taxon-name-part taxon-name-part-type="genus" reg="Amanoa">A.</tp:taxon-name-part><tp:taxon-name-part taxon-name-part-type="species" reg="caribaea">caribaea</tp:taxon-name-part></tp:taxon-name></italic> Krug &amp; Urb. The inflorescence of <italic><tp:taxon-name><tp:taxon-name-part taxon-name-part-type="genus" reg="Amanoa">A.</tp:taxon-name-part><tp:taxon-name-part taxon-name-part-type="species" reg="caribaea">caribaea</tp:taxon-name-part></tp:taxon-name></italic> is an elongate spike-like inflorescence with broadly spaced fascicles of numerous flowers. In contrast, <italic><tp:taxon-name><tp:taxon-name-part taxon-name-part-type="genus" reg="Amanoa">A.</tp:taxon-name-part><tp:taxon-name-part taxon-name-part-type="species" reg="condorensis">condorensis</tp:taxon-name-part></tp:taxon-name></italic> has congested inflorescences, but never more than two flowers per bracteole. <italic><tp:taxon-name><tp:taxon-name-part taxon-name-part-type="genus" reg="Amanoa">Amanoa</tp:taxon-name-part><tp:taxon-name-part taxon-name-part-type="species" reg="caribaea">caribaea</tp:taxon-name-part></tp:taxon-name></italic> is endemic to the Caribbean (Dominica and Guadeloupe), where it is reported as a common co-dominant important timber tree in native forests of Dominica (<xref ref-type="bibr" rid="B9">Nicolson 1991</xref>).</p><p><italic><tp:taxon-name><tp:taxon-name-part taxon-name-part-type="genus" reg="Amanoa">Amanoa</tp:taxon-name-part><tp:taxon-name-part taxon-name-part-type="species" reg="pubescens">pubescens</tp:taxon-name-part></tp:taxon-name></italic> was previously considered a synonym of <italic><tp:taxon-name><tp:taxon-name-part taxon-name-part-type="genus" reg="Amanoa">A.</tp:taxon-name-part><tp:taxon-name-part taxon-name-part-type="species" reg="almerindae">almerindae</tp:taxon-name-part></tp:taxon-name></italic>, but was separated and resurrected by <xref ref-type="bibr" rid="B12">Secco et al. (2014)</xref>, based on the presence of an androphore in <italic><tp:taxon-name><tp:taxon-name-part taxon-name-part-type="genus" reg="Amanoa">A.</tp:taxon-name-part><tp:taxon-name-part taxon-name-part-type="species" reg="pubescens">pubescens</tp:taxon-name-part></tp:taxon-name></italic> and its absence in <italic><tp:taxon-name><tp:taxon-name-part taxon-name-part-type="genus" reg="Amanoa">A.</tp:taxon-name-part><tp:taxon-name-part taxon-name-part-type="species" reg="almerindae">almerindae</tp:taxon-name-part></tp:taxon-name></italic>. However, <xref ref-type="bibr" rid="B13">Secco and Rosário (2016)</xref> re-examined the type material of both taxa and determined that <italic><tp:taxon-name><tp:taxon-name-part taxon-name-part-type="genus" reg="Amanoa">A.</tp:taxon-name-part><tp:taxon-name-part taxon-name-part-type="species" reg="almerindae">almerindae</tp:taxon-name-part></tp:taxon-name></italic> does possess an androphore that is evident in open staminate flowers, but not in bud. As a result, <xref ref-type="bibr" rid="B13">Secco and Rosário (2016)</xref>, once again, reduced <italic><tp:taxon-name><tp:taxon-name-part taxon-name-part-type="genus" reg="Amanoa">A.</tp:taxon-name-part><tp:taxon-name-part taxon-name-part-type="species" reg="pubescens">pubescens</tp:taxon-name-part></tp:taxon-name></italic> to synonymy with <italic><tp:taxon-name><tp:taxon-name-part taxon-name-part-type="genus" reg="Amanoa">A.</tp:taxon-name-part><tp:taxon-name-part taxon-name-part-type="species" reg="almerindae">almerindae</tp:taxon-name-part></tp:taxon-name></italic>. <italic><tp:taxon-name><tp:taxon-name-part taxon-name-part-type="genus" reg="Amanoa">Amanoa</tp:taxon-name-part><tp:taxon-name-part taxon-name-part-type="species" reg="almerindae">almerindae</tp:taxon-name-part></tp:taxon-name></italic> differs from <italic><tp:taxon-name><tp:taxon-name-part taxon-name-part-type="genus" reg="Amanoa">A.</tp:taxon-name-part><tp:taxon-name-part taxon-name-part-type="species" reg="condorensis">condorensis</tp:taxon-name-part></tp:taxon-name></italic> in its thinner, larger more widely-spaced leaves, and more elongate inflorescences with more broadly spaced fascicles (vs. thick, sclerophylous, smaller leaves and short, congested inflorescence in <italic><tp:taxon-name><tp:taxon-name-part taxon-name-part-type="genus" reg="Amanoa">A.</tp:taxon-name-part><tp:taxon-name-part taxon-name-part-type="species" reg="condorensis">condorensis</tp:taxon-name-part></tp:taxon-name></italic>).</p><p><xref ref-type="bibr" rid="B2">Hayden (1990)</xref> reported that most flowers in <italic><tp:taxon-name><tp:taxon-name-part taxon-name-part-type="genus" reg="Amanoa">Amanoa</tp:taxon-name-part></tp:taxon-name></italic> are protandrous and species can be either monoecious or dioecious. Only two Neotropical species are known to be dioecious: <italic><tp:taxon-name><tp:taxon-name-part taxon-name-part-type="genus" reg="Amanoa">A.</tp:taxon-name-part><tp:taxon-name-part taxon-name-part-type="species" reg="glaucophylla">glaucophylla</tp:taxon-name-part></tp:taxon-name></italic> Müll.Arg of Amazonian and coastal Brazil, as well as Amazonian Colombia and Venezuela and <italic><tp:taxon-name><tp:taxon-name-part taxon-name-part-type="genus" reg="Amanoa">A.</tp:taxon-name-part><tp:taxon-name-part taxon-name-part-type="species" reg="anomala">anomala</tp:taxon-name-part></tp:taxon-name></italic> Little, endemic to the Pacific coast of Ecuador. The remaining species are presumed to be monoecious, but this has not been confirmed for most species. The flowers featured here (Fig. <xref ref-type="fig" rid="F1">1</xref>) have mature androecia with vestigial gynoecia. Therefore, if the species is monoecious, we expect the pistillate flowers would appear at a later stage. If dioecious, then separate staminate and pistillate individuals would be expected.</p></tp:treatment-sec><ref-list><ref id="B8"><mixed-citation xmlns:xlink="http://www.w3.org/1999/xlink" xlink:type="simple"><person-group><name name-style="western"><surname>Neill</surname><given-names>DA</given-names></name><name name-style="western"><surname>Rios Paredes</surname><given-names>M</given-names></name><name name-style="western"><surname>Torres Montenengro</surname><given-names>LA</given-names></name><name name-style="western"><surname>Mori</surname><given-names>Vargas TJ</given-names></name><name name-style="western"><surname>Vriesendorp</surname><given-names>C</given-names></name></person-group> (<year>2014</year>) <article-title>Vegetación y Flora/Vegetation and flora.</article-title> In: <person-group><name name-style="western"><surname>Pitman</surname><given-names>N</given-names></name><name name-style="western"><surname>Vriesendorp</surname><given-names>C</given-names></name><name name-style="western"><surname>Alvira</surname><given-names>D</given-names></name><name name-style="western"><surname>Markel</surname><given-names>JA</given-names></name><name name-style="western"><surname>Johnston</surname><given-names>M</given-names></name><name name-style="western"><surname>Ruelas Inzunza</surname><given-names>E</given-names></name><name name-style="western"><surname>Lancha Pizango</surname><given-names>A</given-names></name><name name-style="western"><surname>Sarmiento Valenzuela</surname><given-names>G</given-names></name><name name-style="western"><surname>Álvarez-Loayza</surname><given-names>P</given-names></name><name name-style="western"><surname>Homan</surname><given-names>J</given-names></name><name name-style="western"><surname>Wachter</surname><given-names>T</given-names></name><name name-style="western"><surname>del Campo</surname><given-names>Á</given-names></name><name name-style="western"><surname>Stotz</surname><given-names>DF</given-names></name><name name-style="western"><surname>Heilpern</surname><given-names>S</given-names></name></person-group> (<role>Eds</role>) <issue-title>Peru: Cordillera Escalera-Loreto.</issue-title><source>Rapid Biological and Social Inventories Report 26. The Field Museum, Chicago</source>, <fpage>98</fpage>–<lpage>119</lpage>. [292–311, 408–465.]</mixed-citation></ref><ref id="B7"><mixed-citation xmlns:xlink="http://www.w3.org/1999/xlink" xlink:type="simple"><person-group><name name-style="western"><surname>Neill</surname><given-names>DA</given-names></name></person-group> (<year>2018</year>) Flora y vegetació n de los “Tepuyes Andinos”: Endemismo, diversidad y conexiones fitogeográficas con el Escudo Guyanés. Memorias del XII Congreso Latinoamericano de Botánica, Quito, Ecuador, 17–18.</mixed-citation></ref><ref id="B5"><mixed-citation xmlns:xlink="http://www.w3.org/1999/xlink" xlink:type="simple">IUCN (<year>2012</year>) IUCN Red List Categories and Criteria: Version 3.1. (2<sup>nd</sup> edn.). Gland, Switzerland and Cambridge.</mixed-citation></ref><ref id="B6"><mixed-citation xmlns:xlink="http://www.w3.org/1999/xlink" xlink:type="simple">IUCN Standards and Petitions Committee (<year>2022</year>) Guidelines for using the IUCN Red List Categories and Criteria. Version 15.1. <ext-link xlink:href="https://www.iucnredlist.org/resources/redlistguidelines" ext-link-type="uri" xlink:type="simple">https://www.iucnredlist.org/resources/redlistguidelines</ext-link></mixed-citation></ref><ref id="B3"><mixed-citation xmlns:xlink="http://www.w3.org/1999/xlink" xlink:type="simple"><person-group><name name-style="western"><surname>Hayden</surname><given-names>WJ</given-names></name></person-group> (<year>1999</year>) <article-title><italic><tp:taxon-name><tp:taxon-name-part taxon-name-part-type="genus">Amanoa</tp:taxon-name-part></tp:taxon-name></italic>.</article-title> In: <person-group><name name-style="western"><surname>Berry</surname><given-names>PE</given-names></name><name name-style="western"><surname>Yatskievych</surname><given-names>K</given-names></name><name name-style="western"><surname>Holst</surname><given-names>BK</given-names></name></person-group> (<role>Eds</role>) <issue-title>Flora of the Venezuela Guyana (Vol.</issue-title><source>5) <tp:taxon-name><tp:taxon-name-part taxon-name-part-type="family">Eriocaulaceae</tp:taxon-name-part></tp:taxon-name>–<tp:taxon-name><tp:taxon-name-part taxon-name-part-type="family">Lentibulariaceae</tp:taxon-name-part></tp:taxon-name>. Missouri Botanical Garden Press. St. Louis, Missouri</source>, <fpage>95</fpage>–<lpage>99</lpage>.</mixed-citation></ref><ref id="B9"><mixed-citation xmlns:xlink="http://www.w3.org/1999/xlink" xlink:type="simple"><person-group><name name-style="western"><surname>Nicolson</surname><given-names>DH</given-names></name></person-group> (<year>1991</year>) <article-title>Flora of Dominica, Part 2: <tp:taxon-name><tp:taxon-name-part taxon-name-part-type="class">Dicotyledoneae</tp:taxon-name-part></tp:taxon-name>.</article-title><source>Smithsonian Contributions to Botany</source><volume>77</volume>: <fpage>1</fpage>–<lpage>274</lpage>. <ext-link xlink:href="10.5479/si.0081024X.77" ext-link-type="doi" xlink:type="simple">https://doi.org/10.5479/si.0081024X.77</ext-link></mixed-citation></ref><ref id="B12"><mixed-citation xmlns:xlink="http://www.w3.org/1999/xlink" xlink:type="simple"><person-group><name name-style="western"><surname>Secco</surname><given-names>R de S</given-names></name><name name-style="western"><surname>Campos</surname><given-names>J de M</given-names></name><name name-style="western"><surname>Hiura</surname><given-names>A de L</given-names></name></person-group> (<year>2014</year>) <article-title>Taxonomia atualizada de <italic><tp:taxon-name><tp:taxon-name-part taxon-name-part-type="genus">Amanoa</tp:taxon-name-part></tp:taxon-name></italic> (<tp:taxon-name><tp:taxon-name-part taxon-name-part-type="family">Phyllanthaceae</tp:taxon-name-part></tp:taxon-name>) no Brasil.</article-title><source>Acta Amazonica</source><volume>44</volume>(<issue>1</issue>): <fpage>25</fpage>–<lpage>44</lpage>. <ext-link xlink:href="10.1590/S0044-59672014000100004" ext-link-type="doi" xlink:type="simple">https://doi.org/10.1590/S0044-59672014000100004</ext-link></mixed-citation></ref><ref id="B13"><mixed-citation xmlns:xlink="http://www.w3.org/1999/xlink" xlink:type="simple"><person-group><name name-style="western"><surname>Secco</surname><given-names>R de S</given-names></name><name name-style="western"><surname>Rosário</surname><given-names>AS</given-names></name></person-group> (<year>2016</year>) <article-title>Notes on the identity of <italic><tp:taxon-name><tp:taxon-name-part taxon-name-part-type="genus">Amanoa</tp:taxon-name-part><tp:taxon-name-part taxon-name-part-type="species">pubescens</tp:taxon-name-part></tp:taxon-name></italic> Steyerm. (<tp:taxon-name><tp:taxon-name-part taxon-name-part-type="family">Phyllanthaceae</tp:taxon-name-part></tp:taxon-name>).</article-title><source>Brazilian Journal of Biosciences</source><volume>14</volume>: <fpage>45</fpage>–<lpage>48</lpage>.</mixed-citation></ref><ref id="B2"><mixed-citation xmlns:xlink="http://www.w3.org/1999/xlink" xlink:type="simple"><person-group><name name-style="western"><surname>Hayden</surname><given-names>WJ</given-names></name></person-group> (<year>1990</year>) <article-title>Notes on Neotropical <italic><tp:taxon-name><tp:taxon-name-part taxon-name-part-type="genus">Amanoa</tp:taxon-name-part></tp:taxon-name></italic> (<tp:taxon-name><tp:taxon-name-part taxon-name-part-type="family">Euphorbiaceae</tp:taxon-name-part></tp:taxon-name>).</article-title><source>Brittonia</source><volume>42</volume>(<issue>4</issue>): <fpage>260</fpage>–<lpage>270</lpage>. <ext-link xlink:href="10.2307/2806814" ext-link-type="doi" xlink:type="simple">https://doi.org/10.2307/2806814</ext-link></mixed-citation></ref></ref-list></tp:taxon-treatment>
